# Supplementary material for: Examining variation in the leaf mass per area of dominant species across two contrasting tropical gradients in light of community assembly
Source: Ecol Evol. 2016 Jul 22;6(16):5674–89. doi: 10.1002/ece3.2281 (PMC4983583; doi:10.1002/ece3.2281)
Supplement: Supplementary file 1 — Appendix S1. R code used for analyses. [file ECE3-6-5674-s001.R]

#This program is free software: you can redistribute it and/or modify
#it under the terms of the GNU General Public License as published by
#the Free Software Foundation, either version 2 of the License, or any later version.

#This program is distributed in the hope that it will be useful,
#but WITHOUT ANY WARRANTY; without even the implied warranty of
#MERCHANTABILITY or FITNESS FOR A PARTICULAR PURPOSE.  See the
#GNU General Public License for more details.

#You should have received a copy of the GNU General Public License
#along with this program.  If not, see <http://www.gnu.org/licenses/>.


### Libraries ###
library(scales)
library(fields)
library(betapart)
library(networksis)
library(vegan)
library(Hmisc)
library(ape)
library(nlme)
library(ggplot2)
library(cati)

### Data description ###
#The examples are shown for a "Data_Peru" dataframe containing the following values :
# Site ; Species ; Tree ; LMA ; Elevation ; Family ; Genus
# (site name = factor; species name; tree label ; mean LMA for this tree ; elevation; Family ; Genus)

# Species abundance are orgnized in a file organized as follow : 
# Site ; Species; n_tree_sp ; BA; BIO ; n_tot_tree ; n_sp ; BA_tot; BIO_tot
#(Site name, Species name ("a"), number of tree of the species a, total basal area for species a, biomass for species a, total number of species, total basal area, total biomass.


### Data preparation ###
el_Peru = c(215, 223, 595, 848, 1527, 1776, 2758, 2863, 3045, 3537) # elevation for each site
Nplot_Peru = c('TAM06','TAM05','PAN02','PAN03','SPD02', 'SPD01', 'TRU04', 'ESP01', 'WAY01','ACJ01') # sites
names(el_Peru) = Nplot_Peru
 
### General values ###
summary(DATA_Peru$LMA)
summary(lm(DATA_Peru$LMA ~DATA_Peru$Elevation))
tapply(DATA_Peru$LMA, DATA_Peru$Site, mean)

### CWM calculations ###
Av_Species_P = Av_Sp(DATA_Peru, 'LMA')
Spe_Ab_P  = Spe_Abundance(SPA_Peru, 'BA') # Change 'BA' to 'Number' or 'Biomass' to change species weighting method
CW_Peru = CW(Av_Species_P, Spe_Ab_P, 'LMA')


#### Tstats ####

# Changes LMA to log LMA. This allows to avoid scaling effects/
DATA_Peru$LMA_log = DATA_Peru$LMA

TRAITS_P = matrix(as.numeric(as.character(DATA_Peru$LMA_log)))
colnames(TRAITS_P) = 'LMA'
Tstat_main_Peru = Tstats(TRAITS_P, ind.plot = factor(DATA_Peru$Site), 
                         sp = factor(DATA_Peru$Species),  nperm = 1000, print = TRUE)

# Write variance table for each level (as used in Tstats calculations)
var_peru = matrix(ncol = 6, nrow = 10)
rownames(var_peru)= rownames(Tstat_main_Peru$Tstats$T_IC.IR)
colnames(var_peru) = as.character(names(Tstat_main_Peru$variances)[2:7])
for (i in colnames(var_peru)[1:6]){
  var_peru[,i] = rep(Tstat_main_Peru$variances[[i]],length.out=10)}


#### Variance partitionning 1 ####
res.decomp<-decompCTRE(TRAITS_P, ind.plot = factor(DATA_Peru$Site), 
                       sp = factor(DATA_Peru$Species))

#### Turnover ####
turnover(SPA_Peru, Nplot_Peru, el_Peru, 'Peru', "(b)", "Difference in elevation (log)")


#### Variance partitionning 2 ###
Tr = as.numeric(as.character(DATA_Peru$LMA_log))
Genus = DATA_Peru$Genus
Species = as.factor(DATA_Peru$Species)
Individual = DATA_Peru$Tree
Family = DATA_Peru$Family

a_P=lme(Tr~ 1, random=~1|Family/Genus/Species/Individual, na.action = na.omit)

############# Functions ###############

# Calculates CWM and CWV from the averaged species and species abundance file
CW = function(Av_Species, Species_Abundance, trait){
  plots = unique(Av_Species$Site)
  nplots = length(plots)
  CWM = numeric(nplots)
  CWV = numeric(nplots)
  normal = rep(0, nplots)
  names(CWM) = plots
  names(CWV) = plots
  names(normal) = plots    
  W_trait = matrix(ncol=3, nrow = nrow(Av_Species))
  names(W_trait) = c('Site', 'Species', 'Weighted_trait') 
  j = 0
  for (i in plots){
    spe = unique(Av_Species[Av_Species$Site == i,]$Species)
    cwm = 0   
    for (s in spe){
      j = j+1
      wtrait = as.numeric(as.character(Av_Species[Av_Species$Site == i & Av_Species$Species ==s,][, trait])) * as.numeric(as.character(Species_Abundance[Species_Abundance$Site == i & Species_Abundance$Species ==s,]$Relative_Abundance))
      cwm = cwm + wtrait[is.na(wtrait) == FALSE]
      
      normal[i] = normal[i] + as.numeric(as.character(Species_Abundance[Species_Abundance$Site == i & Species_Abundance$Species == s,]$Relative_Abundance))
      W_trait[j,] = c(i, s, wtrait[is.na(wtrait) == FALSE])   }
    CWM[i] = cwm /normal[i]
    cwv = 0
    for (s in spe){
      wvar = (as.numeric(as.character(Av_Species[Av_Species$Site == i & Av_Species$Species ==s,][, trait])) - CWM[i])^2 * as.numeric(as.character(Species_Abundance[Species_Abundance$Site == i & Species_Abundance$Species == s,]$Relative_Abundance))
      cwv = cwv + wvar  }
    CWV[i] = cwv/normal[i] } 
  return(list('CWM' = CWM, 'CWV' = CWV, 'normal' = normal))
}

##### Calculation of species abundance ####
Spe_Abundance = function(SPA, type){
  colnames(SPA) = c('Site', 'Species','Spe_trees', 'Spe_BA', 'Spe_BIO', 'Tot_tree', 'Tot_BA', 'Tot_BIO')
  ### Different possibilities to calculate relative abundances, based on tree numbers (as done in this paper), basal area (BA) or biomass (BIO)
  plots = unique(SPA$Site)
  nplots = length(plots)
  Species_Abundance = matrix(nrow = nrow(SPA), ncol = 3)
  colnames(Species_Abundance) = c('Site', 'Species', 'Relative_Abundance')
  Species_Abundance = data.frame(Species_Abundance)
  if (type == 'Number'){ 
    for (i in 1:nrow(SPA)){
      Species_Abundance$Site[i] = as.character(SPA$Site[i])
      Species_Abundance$Species[i] = as.character(SPA$Species[i])
      Species_Abundance$Relative_Abundance[i] = SPA$Spe_trees[i]/SPA$Tot_tree[i]
    }} else 
      if (type == 'BA'){ 
        for (i in 1:nrow(SPA)){
          Species_Abundance$Site[i] = as.character(SPA$Site[i])
          Species_Abundance$Species[i] = as.character(SPA$Species[i])
          Species_Abundance$Relative_Abundance[i] = SPA$Spe_BA[i]/SPA$Tot_BA[i]
        }} else
          if (type == 'BIO'){ 
            for (i in 1:nrow(SPA)){
              Species_Abundance$Site[i] = as.character(SPA$Site[i])
              Species_Abundance$Species[i] = as.character(SPA$Species[i])
              Species_Abundance$Relative_Abundance[i] = SPA$Spe_BIO[i]/SPA$Tot_BIO[i]
            }} else
            {print('Type should be Number, BA or BIO')}
  
  return(Species_Abundance)
}

### This function averages LMA for each species in each site
Av_Sp = function(Data, trait){
  plots = unique(Data$Site)
  sxp = sum(tapply(Data$Species, Data$Site, function(x) {length(unique(x))}))
  Av_Species = matrix(ncol=3, nrow = sxp)
  
  k=0
  for (i in plots){
    spe = unique(Data[Data$Site == i,]$Species)
    for (s in spe){
      k=k+1
      m = mean(Data[Data$Site == i & Data$Species == s,][,trait], na.rm = TRUE)
      Av_Species[k,]= c(i, s, m)    }  }
  colnames(Av_Species) = c('Site', 'Species', trait)
  return(data.frame(Av_Species, stringsAsFactors = FALSE))
}

#### Calculation of species turnover along the gradient using Mantel's test

turnover = function(SPA, Nplot, env_grad, Country, MAIN, XLAB, X = 0.5, Y=0.5){
  PA_mat = matrix(0, nrow = length(unique(SPA$Site)), ncol = length(unique(SPA$Species)))
  rownames(PA_mat) = unique(SPA$Site)
  colnames(PA_mat) = unique(SPA$Species)
  for (s in unique(SPA$Site)){
    for (sp in unique(SPA$Species)){
      if (length(SPA[SPA$Site == s & SPA$Species == sp,]$Site) >=1){
        PA_mat[s, sp] = 1    }  }}
  
  Sor =  beta.pair(PA_mat[Nplot,], 'sorensen')$beta.sor
#  print(Sor)
  El_diff = matrix(nrow = length(Nplot), ncol = length(Nplot))
  colnames(El_diff) = Nplot
  rownames(El_diff) = Nplot
  for (i in Nplot){
    for (j in Nplot){
      El_diff[i,j] = env_grad[i] - env_grad[j]}}
  El_diff_log = as.dist(log(abs(El_diff)))
  par(cex = 1.3)
  df = data.frame('sor' = as.vector(Sor), 'diff' = as.vector(El_diff_log))
 # print(df)
  gp = ggplot(df, aes(x = diff, y = sor)) +  geom_point()
  m=mantel(as.dist(El_diff), Sor,method="pearson", permutations=9999, na.rm = FALSE)
  #print(m)
  gp = gp + 
    geom_text(x=X, y=Y + 0.05, label=paste("Mantel's statistic = ",round(m$statistic, 3)), cex = 3) + 
    geom_text(x=X, y=Y, label=paste('P = ', m$signif), cex = 3) +
    xlab(XLAB) +
    ylab('Sörensen index')
  plot(gp)
  return(df)
}
